# Supplementary material for: CRISPR-Cas12a and DNA Tetrahedron Assemblies Amplified Fluorescence Anisotropy for the Sensitive Detection of Hepatitis B Virus DNA
Source: Biosensors (Basel). 2025 Oct 17;15(10):700. doi: 10.3390/bios15100700 (PMC12563765; doi:10.3390/bios15100700)
Supplement: Supplementary file 1 [file biosensors-15-00700-s001.zip]

Archive with 1 entries (1 files):
- biosensors-3876136-supplementary.pdf
